# Supplementary material for: Interpretation of COVID-19 Epidemiological Trends in Mexico Through Wastewater Surveillance Using Simple Machine Learning Algorithms for Rapid Decision-Making
Source: Viruses. 2025 Jan 15;17(1):109. doi: 10.3390/v17010109 (PMC11768489; doi:10.3390/v17010109)
Supplement: Supplementary file 1 [file viruses-17-00109-s001.zip]

Archive with 1 entries (1 files):
- viruses-3288181-supplementary.xlsx
