# Supplementary material for: Interpretation of COVID-19 Epidemiological Trends in Mexico Through Wastewater Surveillance Using Simple Machine Learning Algorithms for Rapid Decision-Making
Source: Viruses. 2025 Jan 15;17(1):109. doi: 10.3390/v17010109 (PMC11768489; doi:10.3390/v17010109)
Supplement: Supplementary file 1 [file viruses-17-00109-s001.zip › viruses-3288181-supplementary.xlsx]

## Sheet: TABLE S1
Table S1: Complete database used in the study
Ciudad	Población	Semana	Max_Campus	WBE_Dato	% Ed Muestreados	% Ed Positivos	Retail_Recreation	Grocery_Pharmacy	Parks	Public_transport	Workplaces	Residential	AVG_Mobility	Casos diarios
MTY	5322117	3	2.16427e+06	#N/A	0.659574	0.4194	-40.8571	-14.4286	-54.8571	-45.7143	-27.2857	13.4286	-28.2857	811.857
MTY	5322117	4	#N/A	#N/A	0	#DIV/0!	-40.1429	-14.4286	-51	-45.7143	-27.8571	12.4286	-27.7857	817.571
MTY	5322117	5	#N/A	#N/A	0	#DIV/0!	-37.2857	-10.4286	-46	-43.7143	-25.7143	11.4286	-25.2857	659
MTY	5322117	6	56445.3	0	0.0425532	0.5	-37.4286	-10.2857	-45.7143	-45.4286	-29.8571	11.7143	-26.1667	373.714
MTY	5322117	7	0	0	0.0425532	0	-37	-11.1429	-51	-44	-24.5714	11.5714	-26.0238	301.286
MTY	5322117	8	#N/A	464466	0	#DIV/0!	-38.5714	-12.2857	-55.1429	-47.4286	-29.4286	11.1429	-28.619	170.571
MTY	5322117	9	334476	12302.9	0.170213	0.5	-31	-6	-41.5714	-38.5714	-20.4286	9	-21.4286	202.429
MTY	5322117	10	42285.7	202267	0.170213	0.5	-27	0.714286	-40.1429	-34.7143	-18.5714	8.14286	-18.5952	164.857
MTY	5322117	11	0	13272	0.170213	0	-26.8571	-0.142857	-38.2857	-33.2857	-18.8571	8.57143	-18.1429	136.714
MTY	5322117	12	0	5454.48	0.170213	0	-23.8571	3.28571	-31.8571	-32.1429	-22.4286	8.28571	-16.4524	98.1429
MTY	5322117	13	0	6355.05	0.170213	0	-23.7143	3.28571	-31.7143	-28.4286	-15.4286	7.14286	-14.8095	78.5714
MTY	5322117	14	0	4506.67	0.12766	0	-24.4286	5.57143	-37.5714	-33.7143	-29.8571	9.14286	-18.4762	73.2857
MTY	5322117	15	6981.71	6121.9	0.170213	0.125	-22.7143	5	-31.5714	-26.5714	-17.4286	6	-14.5476	83.2857
MTY	5322117	16	3428.57	5299.05	0.170213	0.125	-18.2857	8.85714	-28	-25.2857	-14.1429	6.28571	-11.7619	76.8571
MTY	5322117	17	2285.71	13771.4	0.170213	0.125	-18.2857	9.28571	-30.5714	-24.4286	-12.8571	6.71429	-11.6905	65
MTY	5322117	18	0	14201.9	0.170213	0	-14.2857	14	-27.1429	-22.1429	-15.7143	5.85714	-9.90476	61
MTY	5322117	19	0	20788.6	0.170213	0	-13.1429	15.5714	-25	-20.1429	-11.8571	5.57143	-8.16667	74.5714
MTY	5322117	20	5304	6982.86	0.170213	0.25	-10.2857	17.4286	-31.1429	-19.7143	-11.2857	5.57143	-8.2381	69.8571
MTY	5322117	21	7843.81	17249.5	0.170213	0.625	-11.7143	18	-25.1429	-16.5714	-9.42857	5.85714	-6.5	80.5714
MTY	5322117	22	0	0	0.191489	0	-10.5714	19.2857	-19.7143	-14.2857	-8.28571	5.71429	-4.64286	91.7143
MTY	5322117	23	1659.05	0	0.191489	0.2222	-7.85714	23.1429	-19.7143	-13	-7.71429	6.14286	-3.16667	91
MTY	5322117	24	0	109101	0.191489	0	-8	22	-17.4286	-13	-7.42857	5.28571	-3.09524	101.714
MTY	5322117	25	0	0	0.170213	0	-6	24.1429	-21.1429	-10.8571	-8.57143	4.57143	-2.97619	100
MTY	5322117	26	0	#N/A	0.170213	0	-10.4286	18.5714	-26	-13.8571	-9.42857	5.14286	-6	126.429
MTY	5322117	27	0	10617.1	0.191489	0	-5.85714	23.4286	-24	-10.7143	-8.57143	4.42857	-3.54762	190.286
MTY	5322117	28	0	0	0.191489	0	-8.57143	21.4286	-25.8571	-10.8571	-8.57143	6	-4.40476	295.571
MTY	5322117	29	0	15173.3	0.191489	0	-6.14286	25.1429	-18.8571	-8.85714	-8.71429	5.42857	-2	502.571
MTY	5322117	30	183474	#N/A	0.191489	0.1111	-8.57143	22.5714	-22	-8.42857	-10.4286	6.28571	-3.42857	717.143
MTY	5322117	31	0	8404.29	0.191489	0	-8.71429	24.2857	-22.5714	-10.2857	-11.2857	6.42857	-3.69048	986.429
MTY	5322117	32	147501	5537.14	0.212766	0.2	-10.1429	22.7143	-24.7143	-11.1429	-11.2857	7.71429	-4.47619	1261.29
MTY	5322117	33	20083.8	#N/A	0.531915	0.12	-12.2857	21.8571	-24.4286	-13.7143	-11.5714	8	-5.35714	1418.14
MTY	5322117	34	435627	16960	0.638298	0.2333	-13.2857	20.5714	-30.1429	-16.8571	-11.7143	8.71429	-7.11905	1300.71
MTY	5322117	35	111493	39874.3	0.638298	0.2667	-14	18.5714	-29.5714	-17.4286	-10.7143	8.42857	-7.45238	1072.57
MTY	5322117	36	75539	213887	0.638298	0.1667	-9.42857	23.5714	-27.7143	-15.5714	-10.1429	7.71429	-5.2619	837.143
MTY	5322117	37	852739	131970	0.638298	0.1333	-11.4286	19.5714	-26.7143	-15.4286	-9.42857	7.85714	-5.92857	635
MTY	5322117	38	3960	4110	0.680851	0.0938	-9.57143	23.1429	-24.7143	-17.4286	-17	8.42857	-6.19048	443.857
MTY	5322117	39	278379	54282.9	0.702128	0.1515	-11.2857	19	-23.7143	-12.2857	-8.28571	7.28571	-4.88095	385
MTY	5322117	40	18167.1	#N/A	0.702128	0.0606	-7.14286	22.1429	-22.4286	-10	-6.28571	6.57143	-2.85714	335.429
MTY	5322117	41	13341.4	#N/A	0.680851	0.25	-5.28571	22.4286	-18.5714	-8	-6.57143	6.14286	-1.64286	268.571
MTY	5322117	42	14048.6	95468.6	0.680851	0.0625	-5.28571	23.2857	-19.8571	-5.28571	-6.14286	6.14286	-1.19048	245.429
MTY	5322117	43	3.50855e+06	61821.4	0.702128	0.1515	-3.14286	24.8571	-12.1429	-1.85714	-4.57143	5.57143	1.45238	212.286
MTY	5322117	44	1.43802e+06	18282.9	0.702128	0.3939	-0.857143	30.1429	-11.1429	0.142857	-4.14286	4.57143	3.11905	171.714
MTY	5322117	45	56957.1	25238.6	0.702128	0.1515	-1.28571	30	-13.4286	-2.71429	-5.28571	5.28571	2.09524	129.429
MTY	5322117	46	2070	0	0.702128	0.0606	1.14286	29.1429	-11.7143	1.42857	-2.42857	4.71429	3.71429	142.857
MTY	5322117	47	0	0	0.680851	0	4.57143	31.4286	-11.8571	1.57143	-9	5.57143	3.71429	112
MTY	5322117	48	17327.1	21291.4	0.680851	0.0625	-1	28.1429	-16.4286	0	-0.428571	5	2.54762	103.714
MTY	5322117	49	9587.14	#N/A	0.680851	0.125	5.71429	35.5714	-9	6	1.42857	3.42857	7.19048	105.286
MTY	5322117	50	57222.9	#N/A	0.680851	0.0938	8.57143	36.5714	-5.42857	9	5.28571	2.42857	9.40476	86
MTY	5322117	51	#N/A	576424	0	#DIV/0!	21.1429	42.4286	-6.57143	17.4286	7.42857	1.28571	13.8571	83
MTY	5322117	52	#N/A	#N/A	0	#DIV/0!	12.2857	40.7143	-15.8571	5.14286	-17.1429	3.42857	4.7619	98.5714
MTY	5322117	53	#N/A	88778.6	0	#DIV/0!	-4.85714	27.2857	-18.1429	-10.5714	-28.1429	7.57143	-4.47619	420.143
MTY	5322117	54	#N/A	399304	0	#DIV/0!	-8	27.1429	-25.7143	-3	-5	8.28571	-1.04762	1576.43
MTY	5322117	55	#N/A	864090	0	#DIV/0!	-12.4286	25.7143	-29.4286	-11.4286	-3.57143	10.8571	-3.38095	4002.29
MTY	5322117	56	1.72047e+06	383190	0.638298	0.5667	-13.1429	22.8571	-32.8571	-15.1429	-7.14286	12.5714	-5.47619	4193.86
MTY	5322117	57	#N/A	160744	0	#DIV/0!	-12.4286	19.2857	-36.5714	-14.8571	-4.42857	11.8571	-6.19048	2620.29
MTY	5322117	58	#N/A	#N/A	0	#DIV/0!	-4.14286	27.2857	-21.8571	-5.42857	1	8.57143	0.904762	1235.29
MTY	5322117	59	#N/A	#N/A	0	#DIV/0!	-2.57143	26.2857	-19.7143	-4.42857	-4.42857	8.71429	0.642857	455.571
MTY	5322117	60	#N/A	#N/A	0	#DIV/0!	6.85714	36.1429	-9	8.71429	8.57143	4	9.21429	256.286
MTY	5322117	61	#N/A	#N/A	0	#DIV/0!	0.857143	30.4286	-11.5714	7.85714	9	4.28571	6.80952	148.429
MTY	5322117	62	#N/A	#N/A	0	#DIV/0!	6.14286	36.8571	-3.42857	13.1429	11.4286	2.57143	11.119	78.8571
MTY	5322117	63	319020	0	0.638298	0.3333	1.57143	30.7143	-5.42857	10.8571	12.4286	3.57143	8.95238	39.7143
MTY	5322117	64	331916	0	0.638298	0.0667	4	35.7143	-1.85714	16	13.8571	2.57143	11.7143	39.1429
MTY	5322117	65	80588.6	0	0.702128	0.1515	1	30	1.28571	11.8571	3.42857	4.14286	8.61905	29
MTY	5322117	66	15278.6	0	0.680851	0.0625	2.71429	34.7143	9.57143	18.8571	16.4286	2.14286	14.0714	22
MTY	5322117	67	1508.57	0	0.702128	0.0909	4	35.1429	0.142857	19.4286	15.7143	2.14286	12.7619	14
MTY	5322117	68	#N/A	#N/A	0	#DIV/0!	0.571429	31.7143	2.57143	-1.57143	-17.8571	5.57143	3.5	10.2857
MTY	5322117	69	0	0	0.617021	0	-0.285714	27	-5.71429	7.42857	1.14286	3.85714	5.57143	9.42857
MTY	5322117	70	0	0	0.702128	0	7.14286	37.7143	1	19.5714	16.8571	2	14.0476	9
MTY	5322117	71	4680	0	0.638298	0.0333	10.5714	39.8571	-0.142857	17.1429	14	2	13.9048	15.8571
MTY	5322117	72	#N/A	0	0	#DIV/0!	13.7143	42.1429	-3	17.7143	15.5714	1	14.5238	35.1429
MTY	5322117	73	14254.3	0	0.702128	0.1818	8	40.7143	-1.42857	19.8571	15.7143	1.85714	14.119	54.1429
MTY	5322117	74	551897	0	0.659574	0.4839	5.28571	36.1429	-6.57143	14.7143	13	3.14286	10.9524	131.714
MTY	5322117	75	1.01284e+06	0	0.680851	0.6875	10	42.8571	-2.42857	14.2857	13.7143	2.28571	13.4524	210
MTY	5322117	76	623511	0	0.659574	0.1613	7.42857	40	-1.57143	12.7143	13	2.85714	12.4048	345.429
MTY	5322117	77	450716	0	0.680851	0.7188	10	43	-0.142857	13.4286	12.4286	2.71429	13.5714	530.571
MTY	5322117	78	32237.1	16094.1	0.659574	0.3226	6.14286	40	0.428571	11.8571	11.2857	3.28571	12.1667	619
CDMX	21804515	7	293437	#N/A	0.5	0.166667	-46.4286	-11.8571	-48	-43.4286	-33	15.7143	-27.8333	2577.29
CDMX	21804515	8	52190	#N/A	0.5	0.333333	-42	-7.28571	-44.2857	-39.5714	-30.5714	14.7143	-24.8333	2157.86
CDMX	21804515	9	44190	#N/A	0.5	0.166667	-41.5714	-6.42857	-43.1429	-38.1429	-29.4286	14.2857	-24.0714	2195.29
CDMX	21804515	10	3429	#N/A	0.5	0.166667	-39.4286	-3.28571	-41.7143	-35.8571	-28.7143	13.7143	-22.5476	2081.43
CDMX	21804515	11	153524	#N/A	0.5	0.166667	-38.7143	-3.71429	-40	-34.5714	-28.2857	13.7143	-21.9286	1679.57
CDMX	21804515	12	0	#N/A	0.5	0	-38.1429	-3	-39.4286	-35	-30.7143	13.8571	-22.0714	1402.86
CDMX	21804515	13	19810	#N/A	0.5	0.166667	-36.8571	-2.28571	-37.8571	-31.8571	-26	13	-20.3095	1374.29
CDMX	21804515	14	0	#N/A	0	0	-37.5714	-1.57143	-39.8571	-37.7143	-36.7143	13.5714	-23.3095	914.714
CDMX	21804515	15	0	#N/A	0.5	0	-37	-2.57143	-39.2857	-31.5714	-26.2857	12.2857	-20.7381	1166.14
CDMX	21804515	16	0	#N/A	0.5	0	-34.2857	0.571429	-36.5714	-29.8571	-24.1429	12.4286	-18.6429	1001.86
CDMX	21804515	17	0	#N/A	0.5	0	-33.4286	1.42857	-34.7143	-28.2857	-23	12.4286	-17.5952	854
CDMX	21804515	18	0	#N/A	0.5	0	-30.7143	4.85714	-34.5714	-27.1429	-24.1429	11.8571	-16.6429	694.429
CDMX	21804515	19	0	#N/A	0.5	0	-29	6.85714	-33.5714	-25.1429	-22	11.2857	-15.2619	560.571
CDMX	21804515	20	0	#N/A	0.5	0	-27.2857	8	-34.7143	-23.7143	-21.4286	11	-14.6905	457
CDMX	21804515	21	0	#N/A	0.5	0	-26	10.2857	-29.8571	-20.4286	-18.5714	11.1429	-12.2381	476.286
CDMX	21804515	22	0	#N/A	0.5	0	-25	9.42857	-28.5714	-20	-17.2857	11	-11.7381	511.143
CDMX	21804515	23	0	5721.3	0.5	0	-22.4286	13.1429	-28	-18.5714	-16.2857	11.1429	-10.1667	525.857
CDMX	21804515	24	0	754.38	0.5	0	-22.8571	13.1429	-28.1429	-17.8571	-15.4286	11.1429	-10	683.857
CDMX	21804515	25	0	5375.61	0.5	0	-21.8571	13.1429	-30.4286	-17.1429	-16.5714	10.2857	-10.4286	836
CDMX	21804515	26	0	#N/A	0.5	0	-23.7143	9.28571	-29.7143	-18.8571	-16.8571	10.2857	-11.5952	1250.57
CDMX	21804515	27	0	#N/A	0.5	0	-22.5714	11.4286	-34	-18.4286	-17.1429	10.2857	-11.7381	1748.86
CDMX	21804515	28	0	#N/A	0.5	0	-21	14	-26.8571	-16.2857	-16.4286	10.7143	-9.30952	2779
CDMX	21804515	29	0	#N/A	0.5	0	-21.1429	15.2857	-25.2857	-16.7143	-16.5714	10.4286	-9	3682.86
CDMX	21804515	30	0	#N/A	0.5	0	-21.8571	13.4286	-26.4286	-18	-17.8571	11.1429	-9.92857	4307.43
CDMX	21804515	31	317714	20734	0.5	0.166667	-22.5714	12.5714	-29.7143	-18.5714	-17.8571	11.5714	-10.7619	4544.29
CDMX	21804515	32	5448	19267.2	0.5	0.333333	-21.4286	15	-28.1429	-18.1429	-16.7143	11.4286	-9.66667	4325.29
CDMX	21804515	33	838	#N/A	0.5	0.166667	-22	13.7143	-27.7143	-18.5714	-17.1429	11.7143	-10	4083.57
CDMX	21804515	34	0	#N/A	0.5	0	-21.8571	14.4286	-26.5714	-19.5714	-16.4286	11.8571	-9.69048	3219.71
CDMX	21804515	35	215486	#N/A	0.666667	0.166667	-21	14.1429	-25.2857	-18	-14.5714	11.4286	-8.88095	2738.14
CDMX	21804515	36	1320896	#N/A	0.666667	0.5	-19.1429	17.5714	-30	-16.4286	-13.4286	11	-8.40476	2182.71
CDMX	21804515	37	18995	#N/A	1	0.5	-19.7143	16.1429	-27.7143	-15.5714	-12.8571	10.7143	-8.16667	1768.57
CDMX	21804515	38	58663	#N/A	1	0.666667	-21.2857	16.7143	-26	-20	-21	10.8571	-10.119	1363.71
CDMX	21804515	39	14966	#N/A	1	0.333333	-18.4286	16.8571	-22.8571	-13.7143	-11.2857	10	-6.57143	1481
CDMX	21804515	40	10213	#N/A	1	0.166667	-16.7143	19	-23	-11.7143	-10.7143	9.42857	-5.61905	980.714
CDMX	21804515	41	46110	#N/A	1	0.333333	-15.8571	19.2857	-21.7143	-11.5714	-9.42857	9.14286	-5.02381	767.429
CDMX	21804515	42	0	#N/A	1	0	-13.2857	22	-14.4286	-9.85714	-8.14286	8.28571	-2.57143	624.571
CDMX	21804515	43	0	#N/A	1	0	-13	22.7143	-16.2857	-7.57143	-8	8.14286	-2.33333	533.429
CDMX	21804515	44	38511	#N/A	1	0.666667	-10.8571	28.5714	-10.5714	-3.57143	-7.71429	7	0.47619	443.429
CDMX	21804515	45	18120	#N/A	1	0.166667	-9	27.8571	6.85714	-5.57143	-15	7.85714	2.16667	384.143
CDMX	21804515	46	8139	#N/A	1	0.166667	-7.14286	24.7143	-15	-2.42857	-6	7	0.190476	408
CDMX	21804515	47	0	#N/A	1	0	-5.14286	26	-14.7143	-4.85714	-12	8.14286	-0.428571	357.714
CDMX	21804515	48	8970	#N/A	1	0.166667	-8.71429	24.5714	-13.2857	-1.28571	-5.28571	7.14286	0.52381	360.857
CDMX	21804515	49	0	#N/A	1	0	-3	33.1429	-7.14286	3.57143	-4	6.14286	4.78571	323.857
CDMX	21804515	50	0	#N/A	1	0	-2.71429	32.4286	-9.57143	3.85714	-0.714286	5.71429	4.83333	292.143
CDMX	21804515	51	0	#N/A	0	0	6.85714	38.1429	-6.57143	7.71429	0.857143	4.14286	8.52381	341
CDMX	21804515	52	0	#N/A	0	0	-1	35.7143	-12.4286	-4.42857	-21.5714	6	0.380952	676
CDMX	21804515	53	0	#N/A	0	0	-13.2857	21.4286	-20.5714	-17.7143	-30.7143	9	-8.64286	2283.86
CDMX	21804515	54	0	#N/A	0	0	-9.42857	32.5714	-17.7143	-7	-10.7143	9.42857	-0.47619	8049.86
CDMX	21804515	55	33587	#N/A	1	0.5	-17.7143	24.1429	-24.5714	-14	-11	12.5714	-5.09524	13908.7
CDMX	21804515	56	10973151	#N/A	1	0.833333	-18.2857	20.5714	-26.1429	-17.2857	-13.8571	13.2857	-6.95238	13257.6
CDMX	21804515	57	0	#N/A	0	0	-16.2857	20.7143	-20.8571	-15.7143	-9.71429	11.7143	-5.02381	8662.43
CDMX	21804515	58	0	#N/A	0	0	-11.1429	27.1429	-15.1429	-8	-5.57143	9.14286	-0.595238	4703.43
CDMX	21804515	59	0	#N/A	0	0	-12.7143	22.5714	-16.5714	-10.2857	-10	9.71429	-2.88095	2434.43
CDMX	21804515	60	0	#N/A	0	0	-5.42857	28.4286	-11.2857	-0.857143	-0.857143	6.85714	2.80952	1761.14
CDMX	21804515	61	0	#N/A	0	0	-8.42857	25.2857	-9.42857	1.28571	-0.571429	6.14286	2.38095	1113.14
CDMX	21804515	62	0	#N/A	0	0	-8	29.1429	-8.71429	1.14286	1.57143	5.14286	3.38095	653.286
CDMX	21804515	63	76650	#N/A	1	0.5	-11	23.8571	-10.1429	-0.428571	2.57143	5.57143	1.7381	455.714
CDMX	21804515	64	11756	5919	1	0.166667	-11.5714	23.7143	-11.7143	2.28571	4	5	1.95238	344.857
CDMX	21804515	65	0	0	1	0	-13.4286	20.4286	-9.14286	-3.28571	-3.28571	6	-0.452381	255.286
CDMX	21804515	66	0	0	1	0	-11.5714	25.7143	-8.57143	3	7.57143	4.42857	3.42857	250.714
CDMX	21804515	67	0	46968.8	1	0	-11.4286	24.8571	-9.42857	4.71429	7.28571	4.14286	3.35714	189.429
CDMX	21804515	68	0	#N/A	0	0	-15.2857	19	-5.42857	-13.2857	-22.4286	7.85714	-4.92857	134.143
CDMX	21804515	69	0	0	1	0	-14.1429	18	-12.4286	-0.857143	-2.42857	5.71429	-1.02381	179.857
CDMX	21804515	70	5773	0	1	1	-8.85714	26	-8.85714	7.14286	9.42857	3.85714	4.78571	171
CDMX	21804515	71	4410	2079.1	1	1	-6.85714	27.7143	-7.28571	7	6.71429	4.42857	5.28571	189.571
CDMX	21804515	72	0	2095.05	1	0	-5.42857	28.2857	-7.71429	2.57143	6.85714	3.57143	4.69048	271.571
CDMX	21804515	73	0	0	1	0	-8.57143	27.7143	-7	5.71429	10.2857	3.71429	5.30952	388
CDMX	21804515	74	43616	4455.17	1	1	-10.1429	24.4286	-11	4	10.1429	4	3.57143	618.714
CDMX	21804515	75	8087	9498.23	1	0.666667	-8.28571	30.1429	-8	2.57143	10.1429	4.14286	5.11905	955
CDMX	21804515	76	20396	3148.94	1	1	-9.71429	26.1429	-8.42857	3.42857	10.4286	4.85714	4.45238	1626.86
CDMX	21804515	77	522819	36957.3	0.833333	0.833333	-8	28.2857	-10.4286	3.57143	8.14286	5.28571	4.47619	2656
CDMX	21804515	78	17202	2719.38	0.833333	0.5	-10.2857	24.5714	-10.7143	2	6.28571	5.85714	2.95238	4681.57

## Sheet: TABLE S2
Table S2: Classification model performance
Iteration	Accuracy		Youden
	Training	Test	Trainin	Test
1	0.848485	0.857143	0.613043	0.666667
2	0.878788	0.642857	0.772727	0.355556
3	0.787879	0.857143	0.5	0.714286
4	0.757576	0.428571	0	0
5	0.818182	0.857143	0.642857	0.5
6	0.848485	0.785714	0.556522	0.625
7	0.878788	0.857143	0.773077	0.575758
8	0.848485	0.857143	0.681818	0.688889
9	0.848485	0.714286	0.72619	0.45
10	0.909091	0.785714	0.823077	0.484848
11	0.878788	0.714286	0.763889	0.428571
12	0.818182	0.785714	0.642857	0.7
13	0.939394	0.714286	0.873077	0.393939
14	0.757576	0.857143	0.545455	0.688889
15	0.818182	0.714286	0.646617	0.25
16	0.818182	0.928571	0.626087	0.833333
17	0.878788	0.785714	0.772727	0.488889
18	0.848485	0.785714	0.75	0.484848
19	0.818182	0.785714	0.646617	0.75
20	0.909091	0.642857	0.823077	0.060606
21	0.939394	0.428571	0.856522	-0.20833
22	0.818182	0.785714	0.673077	0.484848
23	0.757576	0.928571	0.545455	0.888889
24	0.848485	0.642857	0.727273	0.266667
25	0.818182	0.928571	0.569565	0.833333
26	0.848485	0.785714	0.72619	0.25
27	0.878788	0.714286	0.772727	0.288889
28	1	0.642857	1	0.25
29	0.787879	0.857143	0.52381	0.65
30	0.818182	0.785714	0.642857	0.7
31	0.909091	0.785714	0.821429	0.55
32	0.878788	0.642857	0.77381	0.35
33	0.878788	0.714286	0.769565	0.375
34	0.818182	0.857143	0.590909	0.688889
35	0.848485	0.714286	0.669565	0.5
36	0.787879	0.928571	0.545455	0.8
37	0.848485	0.785714	0.690476	0.4
38	0.848485	0.642857	0.690476	0.05
39	0.939394	0.642857	0.835	0.291667
40	0.848485	0.785714	0.669565	0.541667
41	0.818182	0.857143	0.626087	0.666667
42	0.818182	0.785714	0.626087	0.583333
43	0.878788	0.785714	0.738095	0.55
44	0.818182	0.785714	0.642857	0.7
45	0.878788	0.857143	0.773077	0.575758
46	0.878788	0.714286	0.755	0.458333
47	0.909091	0.785714	0.785714	0.7
48	0.848485	0.857143	0.723077	0.575758
49	0.878788	0.785714	0.772727	0.577778
50	0.848485	0.857143	0.690476	0.65

## Sheet: TABLE S3
Table S3: Linear regression coefficients
First Model
Predictor	Coefficient	pValue
Intercept	7.47631	7.16e-06
Max_Campus	0.0547255	0.980652
WBE_Dato	1.85709	0.386709
x_EdPositivos	5.38769	0.0150907
AVG_Mobility	-5.90416	0.0052019
Second Model
Predictor	Coefficient	pValue
Intercept	7.47631	5.59e-06
WBE_Dato	1.87722	0.337127
x_EdPositivos	5.4212	0.0015566
AVG_Mobility	-5.90288	0.0046952
Third Model
Predictor	Coefficient	pValue
Intercept	7.47631	5.25e-06
x_EdPositivos	5.91709	0.0003315
AVG_Mobility	-7.13263	2.61e-05

## Sheet: TABLE S4
Table S4: Regression model performance
Iteration	Training			Test
	RMSE	R2	MAPE	RMSE	R2	MAPE
1	4.95761	0.538463	154.919	16.318	0.448051	205.476
2	4.73613	0.435372	230.812	18.4174	0.39305	161.36
3	11.2147	0.493113	227.849	5.69427	0.328854	174.496
4	0.374864	0.99932	47.2363	7.91901	0.298943	97.5635
5	11.8151	0.434638	222.347	5.00091	0.293699	197.88
6	11.0532	0.386409	240.573	6.72963	0.493051	271.483
7	3.88773	0.924857	59.3861	7.34801	0.256193	123.492
8	6.80602	0.803201	128.446	3.52923	0.711007	62.6169
9	12.1066	0.424662	146.06	7.6591	0.332352	137.916
10	4.67584	0.892275	71.9878	5.86782	0.444827	86.0255
11	0.023847	0.999997	1.42813	8.78082	0.650415	378.271
12	11.6252	0.377395	159.355	5.90617	0.515574	529.274
13	5.43562	0.475501	195.928	18.069	0.308979	132.41
14	2.40361	0.970335	141.627	9.01222	0.197991	232.703
15	0.750878	0.997886	52.4663	11.5736	0.190937	427.633
16	9.79944	0.611632	152.82	4.43507	0.40695	178.48
17	11.1984	0.407457	512.866	6.78058	0.446573	432.966
18	4.46953	0.691295	114.101	17.9169	0.37779	162.14
19	4.64542	0.894499	68.0027	6.05772	0.201398	220.767
20	2.06697	0.857521	69.4026	16.3837	0.712749	83.5404
21	0.013429	0.999999	0.827873	15.8487	0.285742	120.144
22	9.24263	0.609681	248.811	5.78317	0.461019	216.242
23	4.25629	0.915421	162.099	7.69906	0.192353	191.167
24	3.54542	0.940181	168.015	9.92936	0.08791	270.859
25	10.9048	0.47737	312.52	7.68519	0.382918	322.147
26	0.864773	0.98664	31.4847	17.0608	0.409548	156.583
27	9.62553	0.600974	139.673	4.97982	0.576773	201.628
28	4.67102	0.892248	185.141	5.79662	0.792085	368.822
29	0.027303	0.999996	2.61049	7.22813	0.493478	188.713
30	5.76399	0.369902	386.196	18.6594	0.516793	160.877
31	8.93783	0.617831	226.441	6.55217	0.456434	264.327
32	11.5415	0.484156	171.833	4.8988	0.56406	203.71
33	6.26829	0.906662	111.272	6.34469	0.303425	141.708
34	4.39881	0.524305	162.309	16.049	0.665026	80.5048
35	1.79088	0.963572	80.9959	19.0278	0.091428	239.582
36	2.16934	0.976752	61.3879	27.2008	0.015318	395.857
37	11.8551	0.433396	231.697	4.4631	0.614997	310.097
38	2.30558	0.872471	118.283	20.2447	0.041873	97.4874
39	3.2902	0.945374	68.898	7.7504	0.193137	161.26
40	3.97543	0.73838	186.813	19.2266	0.248597	221.199
41	11.4063	0.358464	141.383	9.65375	0.368498	217.313
42	10.116	0.522169	357.004	7.45867	0.350906	690.911
43	4.64335	0.893451	159.902	6.85734	0.804246	76.8172
44	11.5976	0.440173	224.354	4.819	0.515306	203.031
45	12.599	0.436083	149.748	5.74651	0.477083	110.94
46	6.99085	0.779374	238.065	6.3988	0.082269	183.692
47	0.765683	0.997178	45.9741	7.99163	0.308101	217.018
48	11.9834	0.393749	269.979	4.37242	0.549743	185.7
49	4.02539	0.751601	110.681	17.0416	0.457789	273.55
50	12.7856	0.315836	226.801	5.78753	0.644618	229.23
